# Supplementary material for: Robust Shape-from-Focus via Physics-Inspired Distortion-Aware Focal Depth Regression
Source: Sensors (Basel). 2026 May 27;26(11):3390. doi: 10.3390/s26113390 (PMC13258936; doi:10.3390/s26113390)
Supplement: Supplementary file 1 [file sensors-26-03390-s001.zip]

Archive with 1 entries (1 files):
- sensors-4288310-supplementary.pdf
